# Supplementary material for: Electronic Health Record Data Quality and Performance Assessments: Scoping Review
Source: JMIR Med Inform. 2024 Nov 6;12:e58130. doi: 10.2196/58130 (PMC11559435; doi:10.2196/58130)
Supplement: Multimedia Appendix 2 [file medinform-v12-e58130-s002.xlsx]

## Sheet: Table S3
Article Identifier	Medical Specialty	Setting	Data Imputation	Data Quality Elements	Data Performance Elements
Sirgo et al [25]	Critical Care	Single site		Completeness, Conformance, Plausibility	Correctness/ Accuracy
Fu et al [3]	Critical Care	Single site	Synthetic data	Completeness, Conformance	Fairness, Shareability
Wang et al [14]	Anesthesia/ Pain med	N/A		Conformance, Plausibility	Correctness/ Accuracy
Toftdahl et al [26]	Anesthesia/ Pain med	Multiple sites		Completeness, Conformance	Correctness/ Accuracy
Gadde et al [38]	General	Multiple sites		Conformance, Plausibility
Zhang et al [19]	General	Multiple sites	Synthetic data		Correctness/ Accuracy, Fairness, Stability
Tian et al [27]	General	Single site		Completeness, Conformance, Plausibility	Currency, Fairness
Tian et al [28]	General	Single site		Completeness, Plausibility
Estiri et al [29]	General	Single site		Completeness, Conformance
Mohamed et al [6]	General	Multiple sites		Completeness, Conformance, Plausibility
Wang et al [39]	General	Multiple sites		Plausibility	Correctness/ Accuracy
Mang et al [30]	General	Multiple sites	Synthetic data	Completeness, Conformance, Plausibility
Kapsner et al [5]	General	Multiple sites		Completeness, Conformance, Plausibility
Sengupta et al [31]	General	Multiple sites		Completeness, Conformance, Plausibility	Stability
Engel et al [4]	General	Multiple sites		Completeness, Conformance, Plausibility	Currency, Stability
Lee et al [22]	General	Multiple sites			Correctness/ Accuracy, Fairness, Stability
Johnson et al [32]	General	Multiple sites		Completeness, Conformance, Plausibility	Correctness/ Accuracy, Currency
Aerts et al [8]	Cardiovascular	Single site		Completeness, Conformance, Plausibility, Uniqueness	Correctness/ Accuracy, Stability
Lee et al [33]	Cardiovascular	Multiple sites	Open-access disease datasets	Completeness, Conformance, Plausibility
Kiogou et al [34]	Cardiovascular	Multiple sites		Completeness	Correctness/ Accuracy, Currency
Puttkammer et al [9]	Infectious Disease	Multiple sites		Completeness	Correctness/ Accuracy, Currency
Curtis et al [2]	Oncology	Multiple sites	US Social Security Death Index data	Completeness, Conformance	Correctness/ Accuracy, Currency, Shareability
García-de-León-Chocano et al [24]	Pediatrics	Multiple sites		Completeness, Conformance	Fairness, Robustness
Thuraisingam et al [35]	Primary Care	Multiple sites		Completeness, Plausibility	Correctness/ Accuracy, Fairness, Stability
Terry et al [36]	Primary Care	Multiple sites		Completeness, Conformance	Correctness/ Accuracy, Currency
Walker et al [37]	Primary Care	Multiple sites		Completeness, Plausibility	Correctness/ Accuracy
